# Supplementary material for: Reconstitution of T cell‐mediated immunity by umbilical cord‐derived mesenchymal stem cells in ulcerative colitis
Source: Clin Transl Med. 2025 Aug 21;15(8):e70452. doi: 10.1002/ctm2.70452 (PMC12371211; doi:10.1002/ctm2.70452)
Supplement: Supplementary file 3 — Supporting Information [file CTM2-15-e70452-s003.xlsx]

## Sheet: Major cell-type
p_val	avg_log2FC	pct.1	pct.2	p_val_adj	cluster	gene
0	4.72565	0.825	0.088	0	Epithelial cells	PIGR
0	4.60296	0.641	0.038	0	Epithelial cells	AGR2
0	4.24121	0.429	0.039	0	Epithelial cells	MUC2
0	4.12569	0.523	0.051	0	Epithelial cells	FCGBP
0	4.08345	0.493	0.026	0	Epithelial cells	TFF3
0	4.06934	0.739	0.081	0	Epithelial cells	PHGR1
0	3.98914	0.795	0.043	0	Epithelial cells	LGALS4
0	3.91308	0.442	0.058	0	Epithelial cells	FABP1
0	3.77044	0.75	0.041	0	Epithelial cells	KRT8
0	3.70717	0.286	0.014	0	Epithelial cells	ITLN1
0	6.12793	0.635	0.028	0	Stromal cells	COL3A1
0	5.66762	0.622	0.035	0	Stromal cells	COL1A1
0	5.54887	0.47	0.018	0	Stromal cells	CXCL14
0	5.47551	0.951	0.03	0	Stromal cells	IGFBP7
0	5.3451	0.616	0.023	0	Stromal cells	COL1A2
0	5.05016	0.364	0.024	0	Stromal cells	ADAMDEC1
0	4.94304	0.912	0.024	0	Stromal cells	SPARC
0	4.75645	0.93	0.028	0	Stromal cells	A2M
0	4.3118	0.694	0.009	0	Stromal cells	SPARCL1
0	4.26936	0.609	0.015	0	Stromal cells	MMP2
0	3.40877	0.49	0.075	0	T lymphocytes	CCL5
0	3.12027	0.727	0.141	0	T lymphocytes	TRBC2
0	2.97328	0.464	0.058	0	T lymphocytes	IL7R
0	2.88796	0.67	0.093	0	T lymphocytes	TRAC
0	2.87793	0.76	0.166	0	T lymphocytes	IL32
0	2.73484	0.431	0.044	0	T lymphocytes	TRBC1
0	2.73414	0.665	0.064	0	T lymphocytes	CD3E
0	2.69993	0.577	0.053	0	T lymphocytes	CD2
0	2.60743	0.323	0.036	0	T lymphocytes	GZMA
0	2.56907	0.534	0.066	0	T lymphocytes	CD96
0	5.17952	0.454	0.182	0	B lymphocytes	IGLC2
0	5.01973	0.393	0.168	0	B lymphocytes	IGHG3
0	4.98265	0.318	0.105	0	B lymphocytes	IGHG1
0	4.94468	0.35	0.107	0	B lymphocytes	IGLC3
0	4.66211	0.578	0.194	0	B lymphocytes	IGHA2
0	4.60366	0.708	0.359	0	B lymphocytes	JCHAIN
0	4.48459	0.68	0.371	0	B lymphocytes	IGHA1
0	4.1042	0.276	0.084	0	B lymphocytes	IGHG4
0	3.9401	0.923	0.741	0	B lymphocytes	IGKC
0	3.54355	0.482	0.097	0	B lymphocytes	IGHM
0	5.60421	0.599	0.036	0	Myeloid cells	IL1B
0	5.29165	0.615	0.033	0	Myeloid cells	S100A8
0	5.07602	0.52	0.04	0	Myeloid cells	CXCL8
0	4.95182	0.567	0.044	0	Myeloid cells	G0S2
0	4.88265	0.634	0.028	0	Myeloid cells	S100A9
0	4.39729	0.727	0.192	0	Myeloid cells	PLEK
0	4.33953	0.486	0.023	0	Myeloid cells	IL1RN
0	4.13451	0.617	0.022	0	Myeloid cells	CSF3R
0	3.985	0.751	0.288	0	Myeloid cells	NAMPT
0	3.91793	0.457	0.009	0	Myeloid cells	HCAR3
0	8.61192	0.982	0.048	0	Mast cells	TPSB2
0	7.16636	0.984	0.014	0	Mast cells	CPA3
0	6.63441	0.969	0.008	0	Mast cells	TPSAB1
0	5.13788	0.92	0.005	0	Mast cells	MS4A2
0	4.84298	0.929	0.016	0	Mast cells	KIT
0	4.22289	0.9	0.008	0	Mast cells	GATA2
0	4.19645	0.662	0.003	0	Mast cells	CTSG
0	4.18397	0.898	0.037	0	Mast cells	VWA5A
0	4.05239	0.845	0.023	0	Mast cells	CLU
0	3.66105	0.792	0.002	0	Mast cells	SLC18A2
0	4.17627	0.881	0.028	0	Glial cells	NRXN1
0	4.03978	0.839	0.005	0	Glial cells	CRYAB
0	3.97014	0.863	0.045	0	Glial cells	CLU
0	3.91512	0.822	0.018	0	Glial cells	SCN7A
0	3.82968	0.951	0.067	0	Glial cells	SPARC
0	3.8179	0.836	0.001	0	Glial cells	PLP1
0	3.7253	0.817	0.05	0	Glial cells	ALDH1A1
0	3.67018	0.844	0.004	0	Glial cells	L1CAM
0	3.55622	0.836	0.002	0	Glial cells	CDH19
0	3.54822	0.871	0.057	0	Glial cells	PMP22

## Sheet: Epithelial cells
p_val	avg_log2FC	pct.1	pct.2	p_val_adj	cluster	gene
0	1.66753	0.704	0.164	0	TA cells OLFM4+	ADH1C
0	1.53914	0.949	0.498	0	TA cells OLFM4+	TXN
0	1.49542	0.983	0.557	0	TA cells OLFM4+	CD24
0	1.49177	0.927	0.555	0	TA cells OLFM4+	C15orf48
0	1.46284	0.719	0.224	0	TA cells OLFM4+	CA2
0	1.36243	0.85	0.319	0	TA cells OLFM4+	MGST1
0	1.28256	0.841	0.369	0	TA cells OLFM4+	HSPE1
0	1.25412	0.836	0.343	0	TA cells OLFM4+	MGST3
3.76081e-295	1.2617	0.906	0.483	1.21711e-290	TA cells OLFM4+	NACA
0	2.36823	0.803	0.188	0	Proliferating TA cells	HMGB2
0	2.19296	0.903	0.428	0	Proliferating TA cells	TUBA1B
0	2.07749	0.647	0.039	0	Proliferating TA cells	MKI67
0	1.99862	0.817	0.285	0	Proliferating TA cells	H2AFZ
0	1.94022	0.587	0.022	0	Proliferating TA cells	TOP2A
0	1.9078	0.801	0.263	0	Proliferating TA cells	TUBB
0	1.84964	0.702	0.103	0	Proliferating TA cells	STMN1
0	1.67201	0.877	0.444	0	Proliferating TA cells	HMGN2
0	1.65819	0.496	0.03	0	Proliferating TA cells	CENPF
0	1.60201	0.726	0.16	0	Proliferating TA cells	SMC4
0	5.96142	0.934	0.006	0	Tuft cells	SH2D6
0	5.06313	0.848	0.025	0	Tuft cells	LRMP
0	4.9703	0.735	0.005	0	Tuft cells	HPGDS
0	4.78638	0.849	0.054	0	Tuft cells	FYB1
0	4.55315	0.814	0.012	0	Tuft cells	HCK
0	4.53457	0.834	0.007	0	Tuft cells	TRPM5
0	4.41467	0.75	0.006	0	Tuft cells	ITPRID1
0	4.24561	0.759	0.021	0	Tuft cells	COL27A1
0	4.22956	0.908	0.176	0	Tuft cells	CCSER1
0	4.17449	0.732	0.027	0	Tuft cells	PSTPIP2
0	2.94657	0.766	0.186	0	Goblet cells ZG16+ SPINK4+	ZG16
0	2.67489	0.618	0.176	0	Goblet cells ZG16+ SPINK4+	CLCA1
0	2.4968	0.847	0.202	0	Goblet cells ZG16+ SPINK4+	SPINK4
0	2.41848	0.986	0.379	0	Goblet cells ZG16+ SPINK4+	MUC2
0	2.40195	0.932	0.228	0	Goblet cells ZG16+ SPINK4+	ITLN1
0	2.28652	0.781	0.316	0	Goblet cells ZG16+ SPINK4+	REG4
0	2.19217	0.996	0.458	0	Goblet cells ZG16+ SPINK4+	TFF3
0	2.0408	0.976	0.475	0	Goblet cells ZG16+ SPINK4+	FCGBP
0	2.01514	0.972	0.627	0	Goblet cells ZG16+ SPINK4+	AGR2
0	1.89626	0.925	0.371	0	Goblet cells ZG16+ SPINK4+	ST6GALNAC1
3.41191e-30	0.699768	0.258	0.467	1.10034e-25	Epithelial cells FRYL+	MYO1E
5.05985e-29	0.824021	0.182	0.357	1.6318e-24	Epithelial cells FRYL+	FNDC3B
1.11267e-18	0.977609	0.268	0.195	3.58836e-14	Epithelial cells FRYL+	XACT
7.73699e-18	0.949189	0.191	0.334	2.49518e-13	Epithelial cells FRYL+	ARIH1
5.53373e-17	0.761357	0.265	0.431	1.78463e-12	Epithelial cells FRYL+	PTPRK
8.98024e-14	0.826763	0.227	0.362	2.89613e-09	Epithelial cells FRYL+	EXT1
1.29303e-12	0.749167	0.274	0.432	4.17003e-08	Epithelial cells FRYL+	MECOM
1.06591e-09	0.709211	0.21	0.315	3.43756e-05	Epithelial cells FRYL+	FGD4
1.56415e-08	0.942555	0.264	0.228	0.000504438	Epithelial cells FRYL+	RBFOX1
3.48922e-08	0.832532	0.227	0.336	0.00112527	Epithelial cells FRYL+	JCHAIN
0	1.11114	0.351	0.025	0	Epithelial cells STK32A+	STK32A
6.29702e-231	1.73349	0.525	0.094	2.03079e-226	Epithelial cells STK32A+	PCED1B
4.05196e-209	1.74251	0.606	0.143	1.30676e-204	Epithelial cells STK32A+	KLF12
7.3221e-205	1.52196	0.584	0.132	2.36138e-200	Epithelial cells STK32A+	POLA1
3.24298e-196	0.94114	0.271	0.027	1.04586e-191	Epithelial cells STK32A+	AL353753.1
2.20289e-134	1.87244	0.756	0.363	7.10431e-130	Epithelial cells STK32A+	AFF1
2.67893e-100	0.79191	0.276	0.054	8.63954e-96	Epithelial cells STK32A+	LINC01588
2.49484e-73	0.669951	0.328	0.094	8.04586e-69	Epithelial cells STK32A+	RNF125
9.84839e-18	0.617534	0.505	0.362	3.17611e-13	Epithelial cells STK32A+	AP2B1
0	8.09573	0.695	0.008	0	Enteroendocrine cells	PYY
0	7.46884	0.557	0.003	0	Enteroendocrine cells	INSL5
0	7.27969	0.618	0.004	0	Enteroendocrine cells	GCG
0	4.4604	0.825	0.016	0	Enteroendocrine cells	PCSK1N
0	4.41549	0.866	0.033	0	Enteroendocrine cells	CACNA1A
0	4.27678	0.736	0.004	0	Enteroendocrine cells	UCN3
0	3.63734	0.728	0.01	0	Enteroendocrine cells	INSM1
0	3.59551	0.593	0.007	0	Enteroendocrine cells	SCG2
0	3.18732	0.728	0.039	0	Enteroendocrine cells	CPE
0	3.16969	0.691	0.017	0	Enteroendocrine cells	CHGA
4.36867e-117	1.62892	0.725	0.399	1.41383e-112	Enterocytes FABP1+ CA1+	FABP1
2.19716e-99	2.23268	0.357	0.12	7.11068e-95	Enterocytes FABP1+ CA1+	CA1
2.40577e-84	1.33747	0.865	0.731	7.78579e-80	Enterocytes FABP1+ CA1+	PHGR1
7.43393e-65	1.05898	0.742	0.582	2.40584e-60	Enterocytes FABP1+ CA1+	KRT19
1.75605e-60	1.54164	0.583	0.417	5.68311e-56	Enterocytes FABP1+ CA1+	SELENBP1
2.88058e-40	0.781229	0.874	0.81	9.32241e-36	Enterocytes FABP1+ CA1+	LGALS4
5.33081e-35	0.837503	0.283	0.14	1.72521e-30	Enterocytes FABP1+ CA1+	SLC26A3
1.12799e-34	1.56517	0.318	0.178	3.65052e-30	Enterocytes FABP1+ CA1+	SLC26A2
4.73946e-28	1.24162	0.412	0.287	1.53383e-23	Enterocytes FABP1+ CA1+	CA2
5.74519e-24	0.824564	0.437	0.299	1.85932e-19	Enterocytes FABP1+ CA1+	PI3
0	3.27507	0.434	0.032	0	Enterocytes DUOX2+ CEACAM6+	CLCA4
0	3.23462	0.712	0.207	0	Enterocytes DUOX2+ CEACAM6+	DUOX2
0	3.09	0.496	0.107	0	Enterocytes DUOX2+ CEACAM6+	SLC26A3
0	2.93948	0.727	0.233	0	Enterocytes DUOX2+ CEACAM6+	CEACAM6
0	2.6544	0.592	0.117	0	Enterocytes DUOX2+ CEACAM6+	CEACAM7
0	2.60742	0.767	0.208	0	Enterocytes DUOX2+ CEACAM6+	CEACAM1
0	2.53881	0.529	0.086	0	Enterocytes DUOX2+ CEACAM6+	DUOXA2
0	2.34612	0.436	0.082	0	Enterocytes DUOX2+ CEACAM6+	TM4SF1
0	2.32946	0.776	0.346	0	Enterocytes DUOX2+ CEACAM6+	IL32
0	2.29089	0.516	0.07	0	Enterocytes DUOX2+ CEACAM6+	DHRS9
0	5.91781	0.937	0.011	0	Enterocytes BEST4+	BEST4
0	5.44393	0.879	0.027	0	Enterocytes BEST4+	CA7
0	4.28811	0.684	0.097	0	Enterocytes BEST4+	GUCA2A
0	4.25597	0.669	0.004	0	Enterocytes BEST4+	OTOP2
0	4.14869	0.795	0.077	0	Enterocytes BEST4+	CA4
0	2.78134	0.631	0.051	0	Enterocytes BEST4+	SPIB
0	2.67905	0.53	0.014	0	Enterocytes BEST4+	MEIS1
0	2.54648	0.487	0.007	0	Enterocytes BEST4+	ADCY5
3.46527e-300	3.04324	0.712	0.116	1.12147e-295	Enterocytes BEST4+	LYPD8
3.70863e-294	2.31555	0.48	0.047	1.20022e-289	Enterocytes BEST4+	NBPF19

## Sheet: Stromal cells
p_val	avg_log2FC	pct.1	pct.2	p_val_adj	cluster	gene
0	3.32744	0.933	0.186	0	Endothelial cells PLVAP+ FLT1+	PLVAP
0	3.29451	0.745	0.109	0	Endothelial cells PLVAP+ FLT1+	RGCC
0	2.71107	0.828	0.169	0	Endothelial cells PLVAP+ FLT1+	FLT1
0	2.33531	0.679	0.104	0	Endothelial cells PLVAP+ FLT1+	KDR
0	2.07203	0.787	0.164	0	Endothelial cells PLVAP+ FLT1+	VWF
0	2.06553	0.864	0.442	0	Endothelial cells PLVAP+ FLT1+	COL15A1
0	2.04281	0.924	0.211	0	Endothelial cells PLVAP+ FLT1+	PECAM1
0	2.02545	0.761	0.295	0	Endothelial cells PLVAP+ FLT1+	HSPG2
0	1.99701	0.855	0.184	0	Endothelial cells PLVAP+ FLT1+	CD34
3.70769e-265	1.99458	0.71	0.337	1.19573e-260	Endothelial cells PLVAP+ FLT1+	FABP5
0	3.98395	0.961	0.058	0	Endothelial cells ACKR1+ IL33+	ACKR1
0	3.23565	0.759	0.05	0	Endothelial cells ACKR1+ IL33+	MMRN1
0	2.87772	0.726	0.109	0	Endothelial cells ACKR1+ IL33+	CLU
0	2.84685	0.609	0.026	0	Endothelial cells ACKR1+ IL33+	MADCAM1
0	2.43524	0.898	0.157	0	Endothelial cells ACKR1+ IL33+	TSPAN7
0	2.31604	0.458	0.033	0	Endothelial cells ACKR1+ IL33+	SELE
0	2.19034	0.833	0.112	0	Endothelial cells ACKR1+ IL33+	IL33
0	2.17867	0.741	0.035	0	Endothelial cells ACKR1+ IL33+	SELP
0	2.14528	0.998	0.548	0	Endothelial cells ACKR1+ IL33+	CD74
0	2.12065	0.944	0.285	0	Endothelial cells ACKR1+ IL33+	HLA-DRA
0	2.85883	0.783	0.016	0	Endothelial cells SEMA3G+ GJA5+	SEMA3G
0	2.46032	0.865	0.177	0	Endothelial cells SEMA3G+ GJA5+	PODXL
0	2.21887	0.777	0.158	0	Endothelial cells SEMA3G+ GJA5+	EFNB2
0	2.14758	0.457	0.035	0	Endothelial cells SEMA3G+ GJA5+	GJA5
3.35085e-292	2.36424	0.916	0.306	1.08065e-287	Endothelial cells SEMA3G+ GJA5+	SRGN
3.87702e-280	2.15535	0.943	0.304	1.25034e-275	Endothelial cells SEMA3G+ GJA5+	RAMP2
8.64757e-229	2.42219	0.914	0.417	2.78884e-224	Endothelial cells SEMA3G+ GJA5+	SLC9A3R2
9.2115e-209	2.06698	0.941	0.461	2.97071e-204	Endothelial cells SEMA3G+ GJA5+	TM4SF1
3.11089e-172	2.29615	0.855	0.372	1.00326e-167	Endothelial cells SEMA3G+ GJA5+	CXCL12
4.42153e-156	2.14441	0.619	0.192	1.42594e-151	Endothelial cells SEMA3G+ GJA5+	SLC6A6
0	5.03841	0.99	0.13	0	Pericytes RGS5+ NOTCH3+	RGS5
0	3.97496	0.959	0.104	0	Pericytes RGS5+ NOTCH3+	NOTCH3
0	3.38856	0.718	0.033	0	Pericytes RGS5+ NOTCH3+	STEAP4
0	3.12494	0.815	0.059	0	Pericytes RGS5+ NOTCH3+	NDUFA4L2
0	2.83949	0.85	0.264	0	Pericytes RGS5+ NOTCH3+	BGN
0	2.73458	0.938	0.421	0	Pericytes RGS5+ NOTCH3+	NR2F2
0	2.62685	0.757	0.094	0	Pericytes RGS5+ NOTCH3+	ANGPT2
0	2.60761	0.783	0.094	0	Pericytes RGS5+ NOTCH3+	EDNRA
0	2.54651	0.791	0.172	0	Pericytes RGS5+ NOTCH3+	SYNPO2
0	2.46776	0.477	0.014	0	Pericytes RGS5+ NOTCH3+	LPL
0	4.07253	0.935	0.089	0	Smooth muscle cells	MYH11
0	3.31962	0.56	0.004	0	Smooth muscle cells	RERGL
0	3.12511	0.669	0.016	0	Smooth muscle cells	PLN
0	2.83497	0.69	0.06	0	Smooth muscle cells	MAP3K7CL
7.13191e-308	3.75977	0.887	0.13	2.30004e-303	Smooth muscle cells	NET1
4.74979e-214	3.71537	0.956	0.246	1.53181e-209	Smooth muscle cells	TAGLN
3.22328e-209	3.18866	0.827	0.161	1.03951e-204	Smooth muscle cells	ADIRF
1.20182e-177	3.68864	0.976	0.347	3.87587e-173	Smooth muscle cells	ACTA2
2.34055e-170	3.3359	0.988	0.427	7.54826e-166	Smooth muscle cells	MYL9
1.00166e-94	2.83733	0.633	0.191	3.23035e-90	Smooth muscle cells	SORBS2
0	5.08214	0.623	0.05	0	Inflammatory fibroblasts MMP3+ CXCL5+	MMP3
0	4.36511	0.549	0.015	0	Inflammatory fibroblasts MMP3+ CXCL5+	CXCL5
0	3.66124	0.627	0.026	0	Inflammatory fibroblasts MMP3+ CXCL5+	PI15
0	3.53353	0.914	0.104	0	Inflammatory fibroblasts MMP3+ CXCL5+	CHI3L1
0	3.2445	0.84	0.146	0	Inflammatory fibroblasts MMP3+ CXCL5+	CXCL1
4.18524e-270	4.05449	0.488	0.06	1.34974e-265	Inflammatory fibroblasts MMP3+ CXCL5+	MMP1
6.96116e-267	3.49067	0.484	0.059	2.24497e-262	Inflammatory fibroblasts MMP3+ CXCL5+	CXCL8
2.07875e-213	3.86313	0.465	0.07	6.70397e-209	Inflammatory fibroblasts MMP3+ CXCL5+	TFPI2
4.49575e-181	3.3793	0.851	0.313	1.44988e-176	Inflammatory fibroblasts MMP3+ CXCL5+	MT2A
3.42218e-152	3.2606	0.836	0.338	1.10365e-147	Inflammatory fibroblasts MMP3+ CXCL5+	IGFBP5
0	3.64534	0.86	0.189	0	Fibroblasts ADAMDEC1+ CCL11+	ADAMDEC1
0	3.21379	0.581	0.074	0	Fibroblasts ADAMDEC1+ CCL11+	CCL11
0	2.4745	0.664	0.121	0	Fibroblasts ADAMDEC1+ CCL11+	ADAM28
0	2.21949	0.545	0.085	0	Fibroblasts ADAMDEC1+ CCL11+	ABCA8
0	2.1597	0.847	0.27	0	Fibroblasts ADAMDEC1+ CCL11+	MFAP4
0	2.14439	0.609	0.12	0	Fibroblasts ADAMDEC1+ CCL11+	STMN2
0	2.09229	0.6	0.13	0	Fibroblasts ADAMDEC1+ CCL11+	SCARA5
0	2.02914	0.702	0.257	0	Fibroblasts ADAMDEC1+ CCL11+	CCL2
0	1.97126	0.74	0.243	0	Fibroblasts ADAMDEC1+ CCL11+	TCF21
0	1.9608	0.84	0.273	0	Fibroblasts ADAMDEC1+ CCL11+	FBLN1
0	3.60941	0.926	0.2	0	Fibroblasts F3+ POSTN+	F3
0	3.25002	0.687	0.058	0	Fibroblasts F3+ POSTN+	PCSK6
0	3.13483	0.931	0.351	0	Fibroblasts F3+ POSTN+	POSTN
0	3.0878	0.926	0.263	0	Fibroblasts F3+ POSTN+	PDGFRA
0	2.81455	0.72	0.092	0	Fibroblasts F3+ POSTN+	SOX6
0	2.74789	0.704	0.089	0	Fibroblasts F3+ POSTN+	ALKAL2
0	2.73595	0.763	0.121	0	Fibroblasts F3+ POSTN+	COL4A5
0	2.59664	0.918	0.426	0	Fibroblasts F3+ POSTN+	PLAT
0	2.58036	0.444	0.006	0	Fibroblasts F3+ POSTN+	VSTM2A
0	2.40082	0.866	0.294	0	Fibroblasts F3+ POSTN+	BMP4
0	3.36008	0.371	0.01	0	Fibroblasts SFRP2+ GREM1+	SFRP2
0	2.88286	0.519	0.007	0	Fibroblasts SFRP2+ GREM1+	OGN
0	2.84842	0.497	0.013	0	Fibroblasts SFRP2+ GREM1+	GREM1
0	2.5583	0.484	0.028	0	Fibroblasts SFRP2+ GREM1+	DPT
2.54952e-237	3.28093	0.792	0.15	8.2222e-233	Fibroblasts SFRP2+ GREM1+	C3
3.06146e-208	3.79968	0.915	0.282	9.87321e-204	Fibroblasts SFRP2+ GREM1+	CCDC80
5.03432e-159	2.5072	0.956	0.401	1.62357e-154	Fibroblasts SFRP2+ GREM1+	FBLN1
4.29381e-122	3.39316	0.645	0.174	1.38475e-117	Fibroblasts SFRP2+ GREM1+	PTGDS
1.67147e-111	2.54609	0.318	0.044	5.3905e-107	Fibroblasts SFRP2+ GREM1+	C7
3.14685e-78	2.73536	0.607	0.208	1.01486e-73	Fibroblasts SFRP2+ GREM1+	CFD
2.23342e-272	3.10853	1	0.069	7.20277e-268	Fibroblasts PLAAT4+ SNHG29+	SNHG29
6.94749e-260	2.75194	1	0.07	2.24056e-255	Fibroblasts PLAAT4+ SNHG29+	EEF1G
1.33459e-250	2.90987	0.99	0.072	4.30406e-246	Fibroblasts PLAAT4+ SNHG29+	NME2
3.91458e-109	3.09743	0.691	0.078	1.26245e-104	Fibroblasts PLAAT4+ SNHG29+	CCL8
1.26407e-101	4.16804	0.969	0.213	4.07662e-97	Fibroblasts PLAAT4+ SNHG29+	CFD
1.11373e-86	4.11135	0.99	0.305	3.59176e-82	Fibroblasts PLAAT4+ SNHG29+	APOE
3.28947e-69	2.93344	0.814	0.182	1.06085e-64	Fibroblasts PLAAT4+ SNHG29+	PTGDS
1.47518e-56	2.73066	0.67	0.125	4.75745e-52	Fibroblasts PLAAT4+ SNHG29+	IGLC3
6.12853e-54	2.58738	1	0.974	1.97645e-49	Fibroblasts PLAAT4+ SNHG29+	MALAT1
3.78127e-33	3.50481	0.753	0.244	1.21946e-28	Fibroblasts PLAAT4+ SNHG29+	IGLC2
0	4.92242	0.867	0.032	0	Myofibroblasts HHIP+ ACTG2+	HHIP
0	4.00789	0.89	0.086	0	Myofibroblasts HHIP+ ACTG2+	MYH11
0	3.83634	0.751	0.081	0	Myofibroblasts HHIP+ ACTG2+	NPNT
0	3.53781	0.605	0.003	0	Myofibroblasts HHIP+ ACTG2+	SOSTDC1
0	3.19724	0.804	0.046	0	Myofibroblasts HHIP+ ACTG2+	ACTG2
0	3.12704	0.837	0.041	0	Myofibroblasts HHIP+ ACTG2+	MYOCD
1.30758e-221	2.49989	0.957	0.242	4.21694e-217	Myofibroblasts HHIP+ ACTG2+	TAGLN
1.64839e-202	2.82919	0.99	0.343	5.31604e-198	Myofibroblasts HHIP+ ACTG2+	ACTA2
3.17964e-158	2.64644	0.953	0.472	1.02544e-153	Myofibroblasts HHIP+ ACTG2+	MYLK
1.66631e-140	2.39266	0.937	0.53	5.37386e-136	Myofibroblasts HHIP+ ACTG2+	LPP
0	3.128	0.778	0.012	0	Stromal Proliferating cells	TOP2A
0	2.95852	0.758	0.004	0	Stromal Proliferating cells	MKI67
0	2.71297	0.848	0.036	0	Stromal Proliferating cells	TYMS
0	2.50281	0.657	0.017	0	Stromal Proliferating cells	CENPF
0	2.36176	0.747	0.013	0	Stromal Proliferating cells	TPX2
3.43045e-116	2.96644	0.99	0.2	1.10632e-111	Stromal Proliferating cells	STMN1
1.22379e-81	2.64618	0.838	0.182	3.94673e-77	Stromal Proliferating cells	HMGB2
3.4578e-74	2.38932	0.899	0.242	1.11514e-69	Stromal Proliferating cells	SMC4
3.30778e-60	2.73119	1	0.591	1.06676e-55	Stromal Proliferating cells	TUBA1B
2.69967e-52	2.33927	1	0.574	8.70644e-48	Stromal Proliferating cells	TUBB

## Sheet: T cells
p_val	avg_log2FC	pct.1	pct.2	p_val_adj	cluster	gene
0	2.92654	0.708	0.051	0	T cells CD8+ GZMK+	GZMK
0	1.96242	0.434	0.038	0	T cells CD8+ GZMK+	EOMES
0	1.87939	0.365	0.067	0	T cells CD8+ GZMK+	CRTAM
0	1.67368	0.657	0.238	0	T cells CD8+ GZMK+	CST7
0	1.6492	0.594	0.188	0	T cells CD8+ GZMK+	CCL4
0	1.64753	0.463	0.118	0	T cells CD8+ GZMK+	HLA-DRB1
0	1.64021	0.828	0.471	0	T cells CD8+ GZMK+	CD74
0	1.62693	0.365	0.058	0	T cells CD8+ GZMK+	GZMH
0	1.61958	0.718	0.255	0	T cells CD8+ GZMK+	NKG7
0	1.61883	0.38	0.115	0	T cells CD8+ GZMK+	IFNG
0	1.70777	0.354	0.129	0	T cells CD8+ GZMK-	CCL4L2
0	1.56466	0.756	0.241	0	T cells CD8+ GZMK-	CD8A
0	1.53081	0.312	0.118	0	T cells CD8+ GZMK-	IFNG
0	1.52896	0.949	0.466	0	T cells CD8+ GZMK-	CCL5
0	1.41985	0.463	0.196	0	T cells CD8+ GZMK-	CCL4
0	1.40211	0.254	0.092	0	T cells CD8+ GZMK-	CCL3L1
0	1.35119	0.394	0.096	0	T cells CD8+ GZMK-	CD8B
0	1.08997	0.556	0.238	0	T cells CD8+ GZMK-	ITGA1
0	1.07176	0.487	0.198	0	T cells CD8+ GZMK-	TRGC2
0	1.03949	0.349	0.131	0	T cells CD8+ GZMK-	HOPX
0	1.54269	0.69	0.22	0	TRM CD8+	LINC01871
0	1.43192	0.73	0.264	0	TRM CD8+	CD8A
0	1.36174	0.271	0.026	0	TRM CD8+	IL26
0	1.32456	0.298	0.059	0	TRM CD8+	LRRN3
0	1.30817	0.427	0.104	0	TRM CD8+	CXCR6
0	1.22191	0.333	0.082	0	TRM CD8+	CCL20
0	1.20613	0.507	0.216	0	TRM CD8+	PRDM1
0	1.15746	0.326	0.093	0	TRM CD8+	SPRY1
0	1.14684	0.677	0.297	0	TRM CD8+	KLRB1
1.23166e-255	1.13284	0.27	0.102	3.97209e-251	TRM CD8+	GZMB
0	2.15146	0.804	0.306	0	γδT cells	GZMA
0	1.92132	0.448	0.046	0	γδT cells	TRDC
0	1.88349	0.487	0.037	0	γδT cells	KLRC2
0	1.83565	0.705	0.189	0	γδT cells	TRGC2
0	1.82151	0.487	0.04	0	γδT cells	KIR2DL4
0	1.67583	0.533	0.085	0	γδT cells	CD160
0	1.65599	0.764	0.231	0	γδT cells	ITGA1
0	1.52146	0.984	0.477	0	γδT cells	CCL5
0	1.50164	0.352	0.067	0	γδT cells	TRGC1
0	1.46282	0.532	0.123	0	γδT cells	HOPX
0	1.70173	0.417	0.129	0	Naive T CD4+	KLF2
0	1.56862	0.344	0.061	0	Naive T CD4+	LEF1
0	1.47252	0.341	0.115	0	Naive T CD4+	CD55
0	1.45989	0.284	0.051	0	Naive T CD4+	CCR7
0	1.44545	0.273	0.06	0	Naive T CD4+	SELL
0	1.24896	0.556	0.23	0	Naive T CD4+	TCF7
0	1.19395	0.575	0.376	0	Naive T CD4+	SLC2A3
0	1.12609	0.405	0.221	0	Naive T CD4+	GPR183
0	1.01872	0.642	0.399	0	Naive T CD4+	CXCR4
3.90729e-184	1.12279	0.29	0.177	1.2601e-179	Naive T CD4+	EGR1
0	2.00092	0.499	0.113	0	T follicular helper	TOX2
0	1.51599	0.559	0.182	0	T follicular helper	IL6ST
0	1.45894	0.337	0.068	0	T follicular helper	PDCD1
0	1.44219	0.62	0.214	0	T follicular helper	TCF7
0	1.41946	0.541	0.161	0	T follicular helper	TBC1D4
0	1.41567	0.345	0.061	0	T follicular helper	ICA1
0	1.35137	0.395	0.081	0	T follicular helper	IL6R
0	1.34747	0.725	0.332	0	T follicular helper	MAF
0	1.25747	0.408	0.117	0	T follicular helper	ZBTB10
0	1.20994	0.538	0.241	0	T follicular helper	RNF19A
0	1.63556	0.292	0.066	0	Th17	CCL20
0	1.47139	0.789	0.439	0	Th17	IL7R
0	1.41872	0.688	0.26	0	Th17	KLRB1
0	1.41249	0.433	0.109	0	Th17	CCR6
0	1.10492	0.371	0.11	0	Th17	CD40LG
0	1.08179	0.426	0.186	0	Th17	FURIN
0	0.915059	0.592	0.303	0	Th17	RORA
0	0.910942	0.708	0.413	0	Th17	SPOCK2
0	0.887435	0.484	0.265	0	Th17	LTB
0	0.885599	0.712	0.424	0	Th17	S100A4
0	2.93926	0.635	0.017	0	Tregs	FOXP3
0	2.1367	0.425	0.049	0	Tregs	IL2RA
0	1.74881	0.578	0.154	0	Tregs	CTLA4
0	1.72454	0.286	0.018	0	Tregs	RTKN2
0	1.65884	0.331	0.019	0	Tregs	IL1R1
0	1.55011	0.63	0.174	0	Tregs	TBC1D4
0	1.43996	0.271	0.047	0	Tregs	TNFRSF4
0	1.35629	0.43	0.164	0	Tregs	DUSP4
0	1.30078	0.71	0.361	0	Tregs	PIM2
0	1.28532	0.493	0.193	0	Tregs	TNFRSF1B
0	3.63335	0.583	0.065	0	ILC1	GNLY
0	2.53538	0.48	0.031	0	ILC1	FCER1G
0	2.43261	0.838	0.259	0	ILC1	NKG7
0	2.29299	0.564	0.131	0	ILC1	PRF1
0	2.28891	0.43	0.02	0	ILC1	TYROBP
0	2.22877	0.259	0.003	0	ILC1	FGFBP2
0	2.13972	0.783	0.314	0	ILC1	GZMA
0	2.08642	0.291	0.006	0	ILC1	FCGR3A
0	1.97855	0.457	0.091	0	ILC1	GZMB
0	1.90806	0.355	0.066	0	ILC1	GZMH
0	2.92924	0.638	0.013	0	ILC3	KIT
0	2.37762	0.466	0.033	0	ILC3	AFF3
0	2.37385	0.405	0.007	0	ILC3	PCDH9
0	2.2992	0.344	0.01	0	ILC3	LIF
0	2.23358	0.442	0.016	0	ILC3	KRT86
0	2.09956	0.368	0.013	0	ILC3	DLL1
3.10172e-125	2.43946	0.374	0.063	1.00031e-120	ILC3	ALDOC
6.74479e-104	2.21776	0.518	0.139	2.1752e-99	ILC3	NCOA7
4.32768e-82	2.42788	0.466	0.13	1.39568e-77	ILC3	AREG
5.45588e-57	2.26882	0.365	0.108	1.75952e-52	ILC3	CD83
0	1.80338	0.311	0.061	0	T cells AFF1+	POLA1
0	1.54562	0.525	0.194	0	T cells AFF1+	AFF1
3.24656e-141	0.550748	0.346	0.17	1.04702e-136	T cells AFF1+	PCED1B
2.19462e-139	0.596179	0.373	0.19	7.07765e-135	T cells AFF1+	AP2B1
8.87453e-66	0.307277	0.428	0.273	2.86204e-61	T cells AFF1+	KLF12
0	3.42288	0.978	0.063	0	T cells GADD45B+	EEF1G
0	2.92638	0.892	0.051	0	T cells GADD45B+	SNHG29
0	2.82043	0.927	0.061	0	T cells GADD45B+	MIF
0	2.79504	0.653	0.07	0	T cells GADD45B+	GADD45G
0	2.79012	0.81	0.054	0	T cells GADD45B+	CRIP1
0	2.75378	0.999	0.519	0	T cells GADD45B+	FAU
0	2.67634	0.997	0.527	0	T cells GADD45B+	TMSB10
0	2.61967	0.878	0.063	0	T cells GADD45B+	CDC42
0	2.61704	0.87	0.241	0	T cells GADD45B+	GADD45B
0	2.50066	0.631	0.054	0	T cells GADD45B+	CORO1B
1.86375e-257	2.65435	0.432	0.052	6.01058e-253	T cells RESF1+	RESF1
7.23745e-255	2.74094	0.419	0.049	2.33408e-250	T cells RESF1+	SNHG5
2.00284e-225	3.70712	0.607	0.121	6.45917e-221	T cells RESF1+	PLCG2
1.59718e-218	2.48349	0.344	0.038	5.15089e-214	T cells RESF1+	AL499604.1
2.52469e-207	2.53036	0.344	0.04	8.14213e-203	T cells RESF1+	IGLC1
1.24588e-179	3.31912	0.969	0.981	4.01796e-175	T cells RESF1+	MALAT1
1.77043e-138	2.4484	0.584	0.164	5.70963e-134	T cells RESF1+	XIST
1.52391e-132	2.51324	0.69	0.245	4.9146e-128	T cells RESF1+	GADD45B
2.02327e-124	2.77545	0.553	0.16	6.52505e-120	T cells RESF1+	IGLC2
1.10124e-30	2.62616	0.483	0.293	3.55149e-26	T cells RESF1+	S100A6
0	2.18603	0.386	0.169	0	T cells SIK3+	AC016831.6
0	1.66391	0.298	0.146	0	T cells SIK3+	SIK3
1.72047e-263	1.36749	0.417	0.289	5.5485e-259	T cells SIK3+	ARHGAP15
1.13404e-206	1.53988	0.255	0.141	3.65728e-202	T cells SIK3+	AOAH
5.37507e-181	1.30533	0.419	0.331	1.73346e-176	T cells SIK3+	SKAP1
1.57648e-163	1.17686	0.301	0.195	5.08413e-159	T cells SIK3+	ZBTB20
3.9666e-156	1.27699	0.383	0.298	1.27923e-151	T cells SIK3+	RABGAP1L
5.37143e-148	1.3187	0.353	0.267	1.73229e-143	T cells SIK3+	PITPNC1
1.4778e-105	1.17367	0.288	0.214	4.76592e-101	T cells SIK3+	ATXN1
5.03408e-53	1.21985	0.309	0.274	1.62349e-48	T cells SIK3+	CD247

## Sheet: B cells
p_val	avg_log2FC	pct.1	pct.2	p_val_adj	cluster	gene
0	1.82612	0.992	0.908	0	Plasma IgA+ IGKC+	IGKC
0	1.2532	0.926	0.487	0	Plasma IgA+ IGKC+	IGHA2
0	1.11411	0.967	0.605	0	Plasma IgA+ IGKC+	IGHA1
0	1.10981	0.98	0.639	0	Plasma IgA+ IGKC+	JCHAIN
0	1.06481	0.597	0.285	0	Plasma IgA+ IGKC+	ANKRD28
0	1.06155	0.811	0.355	0	Plasma IgA+ IGKC+	ENAM
0	1.01024	0.622	0.41	0	Plasma IgA+ IGKC+	DUSP5
0	0.905141	0.859	0.72	0	Plasma IgA+ IGKC+	JUN
0	0.896468	0.791	0.701	0	Plasma IgA+ IGKC+	HSPA1B
1.90172e-295	0.879765	0.454	0.319	6.13306e-291	Plasma IgA+ IGKC+	EGR1
0	4.34379	0.901	0.246	0	Plasma IgA+ IGLC2+	IGLC3
0	4.3156	0.939	0.365	0	Plasma IgA+ IGLC2+	IGLC2
0	3.88637	0.315	0.035	0	Plasma IgA+ IGLC2+	IGLV2-14
0	3.46807	0.312	0.033	0	Plasma IgA+ IGLC2+	IGLC7
0	3.07598	0.287	0.041	0	Plasma IgA+ IGLC2+	IGLV6-57
0	2.64276	0.275	0.049	0	Plasma IgA+ IGLC2+	IGLV10-54
0	1.36952	0.976	0.562	0	Plasma IgA+ IGLC2+	SSR4
0	1.35038	0.981	0.666	0	Plasma IgA+ IGLC2+	JCHAIN
0	1.33803	0.933	0.641	0	Plasma IgA+ IGLC2+	IGHA1
2.34282e-194	1.82907	0.299	0.205	7.55558e-190	Plasma IgA+ IGLC2+	IGLL5
0	3.02121	0.557	0.024	0	Clonal Plasma1	IGHV4-61
0	2.94125	0.561	0.041	0	Clonal Plasma1	IGHV4-59
0	2.84593	0.563	0.027	0	Clonal Plasma1	AC233755.1
0	2.06341	0.325	0.021	0	Clonal Plasma1	IGHV4-31
0	2.00367	0.346	0.096	0	Clonal Plasma1	IGKV3-20
0	1.93708	0.347	0.046	0	Clonal Plasma1	IGHV4-39
0	1.52134	0.256	0.036	0	Clonal Plasma1	IGHV4-34
0	1.47706	0.308	0.014	0	Clonal Plasma1	IGHV4-28
0	1.33013	0.998	0.926	0	Clonal Plasma1	IGKC
8.7566e-218	1.83385	0.265	0.089	2.82401e-213	Clonal Plasma1	IGKV4-1
0	3.50259	0.526	0.05	0	Clonal Plasma2	IGHV4-59
0	3.26315	0.447	0.048	0	Clonal Plasma2	IGHV4-39
0	3.08783	0.525	0.033	0	Clonal Plasma2	IGHV4-61
0	3.05012	0.565	0.035	0	Clonal Plasma2	AC233755.1
0	2.56032	0.376	0.025	0	Clonal Plasma2	IGHV4-31
0	2.55428	0.352	0.077	0	Clonal Plasma2	IGLV2-14
0	2.50518	0.931	0.345	0	Clonal Plasma2	IGLC3
0	2.45247	0.272	0.043	0	Clonal Plasma2	IGLV2-23
0	2.38777	0.967	0.451	0	Clonal Plasma2	IGLC2
0	2.21347	0.27	0.048	0	Clonal Plasma2	IGLV2-11
0	3.80363	0.733	0.114	0	Plasma IgG+	IGHG2
0	3.78156	0.927	0.229	0	Plasma IgG+	IGHG4
0	3.69564	0.927	0.275	0	Plasma IgG+	IGHG1
0	3.61768	0.935	0.357	0	Plasma IgG+	IGHG3
0	3.42372	0.819	0.076	0	Plasma IgG+	IGHGP
0	1.40324	0.991	0.923	0	Plasma IgG+	IGKC
0	0.968235	0.912	0.591	0	Plasma IgG+	XBP1
0	0.762406	0.414	0.185	0	Plasma IgG+	CADM1
0	0.756796	0.292	0.108	0	Plasma IgG+	CHST2
0	0.654591	0.533	0.313	0	Plasma IgG+	CPEB4
0	1.44364	0.343	0.156	0	Plasma IgM+	POLA1
7.7201e-37	0.350511	0.414	0.369	2.48973e-32	Plasma IgM+	AFF1
6.09977e-23	0.25335	0.853	0.939	1.96718e-18	Plasma IgM+	IGKC
5.29953e-14	0.428575	0.536	0.484	1.7091e-09	Plasma IgM+	IGHM
0	3.27022	0.985	0.242	0	GC B cells	HLA-DRA
0	2.97333	0.927	0.131	0	GC B cells	MS4A1
0	2.97163	0.855	0.206	0	GC B cells	CXCR4
0	2.86624	0.914	0.273	0	GC B cells	HLA-DRB1
0	2.83227	0.808	0.158	0	GC B cells	CD83
0	2.80675	0.896	0.167	0	GC B cells	HLA-DQA1
0	2.68851	0.851	0.162	0	GC B cells	HLA-DPB1
0	2.61529	0.89	0.267	0	GC B cells	HLA-DPA1
0	2.5982	0.83	0.197	0	GC B cells	HLA-DQB1
0	2.46559	0.742	0.25	0	GC B cells	CD69
0	3.41506	0.891	0.186	0	Proliferating B cells	HMGB2
0	2.9736	0.831	0.065	0	Proliferating B cells	STMN1
0	2.91649	0.933	0.351	0	Proliferating B cells	TUBA1B
0	2.78316	0.884	0.22	0	Proliferating B cells	TUBB
0	2.68949	0.919	0.426	0	Proliferating B cells	HMGN2
0	2.62722	0.777	0.012	0	Proliferating B cells	MKI67
0	2.43267	0.94	0.597	0	Proliferating B cells	HMGB1
0	2.41235	0.679	0.006	0	Proliferating B cells	TOP2A
0	2.40386	0.929	0.51	0	Proliferating B cells	GAPDH
0	2.39042	0.662	0.151	0	Proliferating B cells	HIST1H4C

## Sheet: Myeloid cells
p_val	avg_log2FC	pct.1	pct.2	p_val_adj	cluster	gene
0	2.22477	0.691	0.152	0	Neutrophils S100A8+	FCGR3B
0	2.16181	0.511	0.118	0	Neutrophils S100A8+	PROK2
0	2.15179	0.579	0.123	0	Neutrophils S100A8+	CXCR2
0	2.01586	0.853	0.608	0	Neutrophils S100A8+	IFITM2
0	1.93402	0.64	0.277	0	Neutrophils S100A8+	HCAR3
0	1.91123	0.455	0.106	0	Neutrophils S100A8+	SNAP25-AS1
0	1.85977	0.463	0.077	0	Neutrophils S100A8+	CXCR1
0	1.82473	0.57	0.177	0	Neutrophils S100A8+	FFAR2
0	1.78031	0.8	0.469	0	Neutrophils S100A8+	S100A8
1.17278e-269	1.80978	0.557	0.478	3.7822e-265	Neutrophils S100A8+	PDE4B
4.39625e-228	1.97319	0.38	0.145	1.41779e-223	Neutrophils IFIT3+	IFIT3
5.61745e-162	2.50354	0.323	0.138	1.81163e-157	Neutrophils IFIT3+	PLAU
1.67609e-144	1.93284	0.348	0.16	5.40539e-140	Neutrophils IFIT3+	IFIT2
1.04755e-103	3.08401	0.253	0.111	3.37836e-99	Neutrophils IFIT3+	PI3
5.73302e-99	1.78324	0.447	0.303	1.8489e-94	Neutrophils IFIT3+	CXCR4
8.35888e-82	1.4843	0.361	0.222	2.69574e-77	Neutrophils IFIT3+	GBP5
1.6321e-70	1.69111	0.263	0.148	5.26351e-66	Neutrophils IFIT3+	CCRL2
6.91399e-63	1.59875	0.313	0.203	2.22976e-58	Neutrophils IFIT3+	IFI6
5.71499e-49	1.68551	0.329	0.22	1.84308e-44	Neutrophils IFIT3+	CCL4L2
1.45383e-36	1.4969	0.389	0.339	4.68859e-32	Neutrophils IFIT3+	SQSTM1
0	3.79997	0.623	0.026	0	Monocytes	VCAN
0	3.05415	0.728	0.164	0	Monocytes	TIMP1
0	2.86917	0.977	0.46	0	Monocytes	LYZ
0	2.78073	0.584	0.124	0	Monocytes	CCL3
0	2.54381	0.589	0.019	0	Monocytes	CD300E
0	2.48831	0.385	0.024	0	Monocytes	EREG
0	2.34219	0.637	0.126	0	Monocytes	FCN1
0	2.3	0.253	0.028	0	Monocytes	INHBA
0	2.26204	0.815	0.191	0	Monocytes	SERPINB9
0	2.19141	0.485	0.154	0	Monocytes	CCL4
0	4.50864	0.784	0.038	0	Macrophages	SELENOP
0	3.90273	0.841	0.066	0	Macrophages	C1QC
0	3.83523	0.833	0.063	0	Macrophages	C1QB
0	3.3802	0.82	0.061	0	Macrophages	C1QA
0	2.90192	0.65	0.033	0	Macrophages	GPNMB
0	2.88665	0.474	0.027	0	Macrophages	MMP12
0	2.83875	0.61	0.033	0	Macrophages	APOC1
0	2.77588	0.959	0.252	0	Macrophages	CTSB
0	2.69192	0.758	0.102	0	Macrophages	LIPA
0	2.66825	0.734	0.09	0	Macrophages	ACP5
0	2.96025	0.985	0.261	0	cDCs	HLA-DPB1
0	2.85423	0.98	0.235	0	cDCs	HLA-DQA1
0	2.77441	0.973	0.271	0	cDCs	HLA-DQB1
0	2.71779	0.985	0.271	0	cDCs	HLA-DPA1
0	2.58354	0.996	0.358	0	cDCs	HLA-DRA
0	2.55583	0.992	0.317	0	cDCs	HLA-DRB1
0	2.51892	0.998	0.491	0	cDCs	CD74
0	2.38523	0.788	0.107	0	cDCs	PPA1
0	2.3852	0.674	0.154	0	cDCs	GPR183
0	2.36765	0.916	0.281	0	cDCs	CST3
0	2.91346	0.933	0.06	0	Proliferating Macrophages	STMN1
0	2.61582	0.776	0.006	0	Proliferating Macrophages	MKI67
0	2.27375	0.691	0.005	0	Proliferating Macrophages	TOP2A
1.58145e-182	3.04807	0.927	0.172	5.10017e-178	Proliferating Macrophages	TUBB
1.02197e-123	2.98855	0.958	0.295	3.29586e-119	Proliferating Macrophages	TUBA1B
1.94501e-122	2.40899	0.958	0.269	6.27264e-118	Proliferating Macrophages	HMGN2
3.99467e-100	2.48821	0.994	0.43	1.28828e-95	Proliferating Macrophages	PTMA
1.0147e-95	2.15878	0.752	0.158	3.27239e-91	Proliferating Macrophages	C1QC
4.72761e-87	2.02293	0.715	0.155	1.52465e-82	Proliferating Macrophages	C1QB
1.172e-84	2.05962	0.927	0.299	3.77971e-80	Proliferating Macrophages	CST3
