# Supplementary material for: Reconstitution of T cell‐mediated immunity by umbilical cord‐derived mesenchymal stem cells in ulcerative colitis
Source: Clin Transl Med. 2025 Aug 21;15(8):e70452. doi: 10.1002/ctm2.70452 (PMC12371211; doi:10.1002/ctm2.70452)
Supplement: Supplementary file 4 — Supporting Information [file CTM2-15-e70452-s002.xlsx]

## Sheet: sFig1H_Epithelial_compartment
group	celltype	Num	Prop
Ctrl	Enterochromaffin cells	11	0.313212
Ctrl	Enterocytes BEST4+	156	4.44191
Ctrl	Enterocytes DUOX2+ CEACAM6+	310	8.82688
Ctrl	Enterocytes FABP1+ CA1+	317	9.0262
Ctrl	Enteroendocrine cells	31	0.882688
Ctrl	Epithelial cells FRYL+	596	16.9704
Ctrl	Epithelial cells STK32A+	151	4.29954
Ctrl	Goblet cells FCGBP+ TFF3+	470	13.3827
Ctrl	Goblet cells ZG16+ SPINK4+	306	8.71298
Ctrl	Proliferating TA cells	389	11.0763
Ctrl	TA cells OLFM4+	614	17.4829
Ctrl	Tuft cells	161	4.58428
T0	Enterochromaffin cells	22	0.621645
T0	Enterocytes BEST4+	42	1.18678
T0	Enterocytes DUOX2+ CEACAM6+	748	21.1359
T0	Enterocytes FABP1+ CA1+	289	8.16615
T0	Enteroendocrine cells	63	1.78016
T0	Epithelial cells FRYL+	516	14.5804
T0	Epithelial cells STK32A+	154	4.35151
T0	Goblet cells FCGBP+ TFF3+	226	6.38598
T0	Goblet cells ZG16+ SPINK4+	267	7.5445
T0	Proliferating TA cells	581	16.4171
T0	TA cells OLFM4+	593	16.7561
T0	Tuft cells	38	1.07375
T2	Enterochromaffin cells	52	2.46914
T2	Enterocytes BEST4+	141	6.69516
T2	Enterocytes DUOX2+ CEACAM6+	114	5.41311
T2	Enterocytes FABP1+ CA1+	81	3.84615
T2	Enteroendocrine cells	61	2.89649
T2	Epithelial cells FRYL+	121	5.74549
T2	Epithelial cells STK32A+	71	3.37132
T2	Goblet cells FCGBP+ TFF3+	269	12.773
T2	Goblet cells ZG16+ SPINK4+	210	9.97151
T2	Proliferating TA cells	353	16.7616
T2	TA cells OLFM4+	244	11.5859
T2	Tuft cells	389	18.471
T6	Enterochromaffin cells	19	0.589513
T6	Enterocytes BEST4+	57	1.76854
T6	Enterocytes DUOX2+ CEACAM6+	194	6.01924
T6	Enterocytes FABP1+ CA1+	189	5.8641
T6	Enteroendocrine cells	91	2.82346
T6	Epithelial cells FRYL+	584	18.1198
T6	Epithelial cells STK32A+	182	5.64691
T6	Goblet cells FCGBP+ TFF3+	586	18.1818
T6	Goblet cells ZG16+ SPINK4+	533	16.5374
T6	Proliferating TA cells	302	9.37015
T6	TA cells OLFM4+	331	10.2699
T6	Tuft cells	155	4.80918

## Sheet: sFig1H_Stromal_compartment
group	celltype	Num	Prop
Ctrl	Endothelial cells ACKR1+ IL33+	298	7.61953
Ctrl	Endothelial cells PLVAP+ FLT1+	744	19.0233
Ctrl	Endothelial cells SEMA3G+ GJA5+	156	3.98875
Ctrl	Fibroblasts ADAMDEC1+ CCL11+	1205	30.8105
Ctrl	Fibroblasts F3+ POSTN+	673	17.2079
Ctrl	Fibroblasts PLAAT4+ SNHG29+	65	1.66198
Ctrl	Fibroblasts SFRP2+ GREM1+	166	4.24444
Ctrl	Inflammatory fibroblasts MMP3+ CXCL5+	72	1.84096
Ctrl	Myofibroblasts HHIP+ ACTG2+	181	4.62797
Ctrl	Pericytes RGS5+ NOTCH3+	272	6.95474
Ctrl	Smooth muscle cells	74	1.8921
Ctrl	Stromal Proliferating cells	5	0.127845
T0	Endothelial cells ACKR1+ IL33+	642	12.8838
T0	Endothelial cells PLVAP+ FLT1+	1246	25.005
T0	Endothelial cells SEMA3G+ GJA5+	262	5.25788
T0	Fibroblasts ADAMDEC1+ CCL11+	797	15.9944
T0	Fibroblasts F3+ POSTN+	350	7.02388
T0	Fibroblasts PLAAT4+ SNHG29+	29	0.581979
T0	Fibroblasts SFRP2+ GREM1+	108	2.16737
T0	Inflammatory fibroblasts MMP3+ CXCL5+	406	8.1477
T0	Myofibroblasts HHIP+ ACTG2+	84	1.68573
T0	Pericytes RGS5+ NOTCH3+	835	16.757
T0	Smooth muscle cells	148	2.9701
T0	Stromal Proliferating cells	76	1.52519
T2	Endothelial cells ACKR1+ IL33+	86	15.0613
T2	Endothelial cells PLVAP+ FLT1+	152	26.62
T2	Endothelial cells SEMA3G+ GJA5+	32	5.6042
T2	Fibroblasts ADAMDEC1+ CCL11+	109	19.0893
T2	Fibroblasts F3+ POSTN+	112	19.6147
T2	Fibroblasts SFRP2+ GREM1+	14	2.45184
T2	Myofibroblasts HHIP+ ACTG2+	14	2.45184
T2	Pericytes RGS5+ NOTCH3+	47	8.23117
T2	Smooth muscle cells	4	0.700525
T2	Stromal Proliferating cells	1	0.175131
T6	Endothelial cells ACKR1+ IL33+	85	6.06709
T6	Endothelial cells PLVAP+ FLT1+	287	20.4854
T6	Endothelial cells SEMA3G+ GJA5+	51	3.64026
T6	Fibroblasts ADAMDEC1+ CCL11+	499	35.6174
T6	Fibroblasts F3+ POSTN+	254	18.1299
T6	Fibroblasts SFRP2+ GREM1+	32	2.28408
T6	Inflammatory fibroblasts MMP3+ CXCL5+	17	1.21342
T6	Myofibroblasts HHIP+ ACTG2+	29	2.06995
T6	Pericytes RGS5+ NOTCH3+	123	8.77944
T6	Smooth muscle cells	15	1.07066
T6	Stromal Proliferating cells	9	0.642398

## Sheet: sFig1H_T_compartment
group	celltype	Num	Prop
Ctrl	ILC1	1695	5.57382
Ctrl	ILC3	197	0.647813
Ctrl	Naive T CD4+	3906	12.8445
Ctrl	T cells AFF1+	1478	4.86024
Ctrl	T cells CD8+ CXCR6+	1643	5.40283
Ctrl	T cells CD8+ GZMK+	2342	7.70141
Ctrl	T cells CD8+ GZMK-	3585	11.7889
Ctrl	T cells GADD45B+	288	0.947057
Ctrl	T cells RESF1+	146	0.480105
Ctrl	T cells SIK3+	3280	10.7859
Ctrl	T follicular helper	2962	9.74022
Ctrl	Th17 CD4+ IL17A+	4156	13.6666
Ctrl	Tregs CD4+ FOXP3+	1800	5.91911
Ctrl	gdT cells	2932	9.64157
T0	ILC1	1813	7.13836
T0	ILC3	70	0.275612
T0	Naive T CD4+	2505	9.86298
T0	T cells AFF1+	919	3.6184
T0	T cells CD8+ CXCR6+	1422	5.59887
T0	T cells CD8+ GZMK+	2166	8.52823
T0	T cells CD8+ GZMK-	1613	6.35089
T0	T cells GADD45B+	490	1.92929
T0	T cells RESF1+	241	0.948894
T0	T cells SIK3+	2277	8.96527
T0	T follicular helper	4750	18.7023
T0	Th17 CD4+ IL17A+	3285	12.9341
T0	Tregs CD4+ FOXP3+	3015	11.871
T0	gdT cells	832	3.27585
T2	ILC1	379	4.7304
T2	ILC3	24	0.299551
T2	Naive T CD4+	1005	12.5437
T2	T cells AFF1+	591	7.37644
T2	T cells CD8+ CXCR6+	500	6.24064
T2	T cells CD8+ GZMK+	481	6.00349
T2	T cells CD8+ GZMK-	850	10.6091
T2	T cells SIK3+	937	11.695
T2	T follicular helper	1021	12.7434
T2	Th17 CD4+ IL17A+	987	12.319
T2	Tregs CD4+ FOXP3+	435	5.42936
T2	gdT cells	802	10.01
T6	ILC1	513	4.54707
T6	ILC3	35	0.310229
T6	Naive T CD4+	1276	11.3101
T6	T cells AFF1+	523	4.6357
T6	T cells CD8+ CXCR6+	825	7.31253
T6	T cells CD8+ GZMK+	1207	10.6985
T6	T cells CD8+ GZMK-	1198	10.6187
T6	T cells SIK3+	1045	9.26254
T6	T follicular helper	1197	10.6098
T6	Th17 CD4+ IL17A+	1904	16.8764
T6	Tregs CD4+ FOXP3+	827	7.33026
T6	gdT cells	732	6.48821

## Sheet: sFig1H_B_compartment
group	celltype	Num	Prop
Ctrl	Clonal Plasma_01	1526	4.96599
Ctrl	Clonal Plasma_02	867	2.82144
Ctrl	GC B cells	6974	22.6952
Ctrl	Plasma IgA+ IGKC+	9073	29.5259
Ctrl	Plasma IgA+ IGLC2+	6478	21.0811
Ctrl	Plasma IgG+	1284	4.17846
Ctrl	Plasma IgM+	3947	12.8445
Ctrl	Proliferating B cells	580	1.88747
T0	Clonal Plasma_01	1005	2.95754
T0	Clonal Plasma_02	610	1.79512
T0	GC B cells	10813	31.8207
T0	Plasma IgA+ IGKC+	6710	19.7463
T0	Plasma IgA+ IGLC2+	5241	15.4233
T0	Plasma IgG+	3831	11.2739
T0	Plasma IgM+	3680	10.8296
T0	Proliferating B cells	2091	6.15344
T2	Clonal Plasma_01	37	0.917886
T2	Clonal Plasma_02	19	0.471347
T2	GC B cells	2353	58.3726
T2	Plasma IgA+ IGKC+	295	7.31828
T2	Plasma IgA+ IGLC2+	234	5.80501
T2	Plasma IgG+	122	3.02654
T2	Plasma IgM+	724	17.9608
T2	Proliferating B cells	247	6.12751
T6	Clonal Plasma_01	240	2.70728
T6	Clonal Plasma_02	105	1.18443
T6	GC B cells	3090	34.8562
T6	Plasma IgA+ IGKC+	2163	24.3993
T6	Plasma IgA+ IGLC2+	1193	13.4574
T6	Plasma IgG+	676	7.62549
T6	Plasma IgM+	1182	13.3333
T6	Proliferating B cells	216	2.43655

## Sheet: sFig1H_Myeloid_compartment
group	celltype	Num	Prop
Ctrl	Macrophages	1725	25.4688
Ctrl	Monocytes	884	13.0518
Ctrl	Neutrophils IFIT3+	503	7.42655
Ctrl	Neutrophils S100A8+	3111	45.9324
Ctrl	Proliferating Macrophages	87	1.28451
Ctrl	cDCs	463	6.83597
T0	Macrophages	1459	7.17165
T0	Monocytes	2625	12.9031
T0	Neutrophils IFIT3+	1477	7.26013
T0	Neutrophils S100A8+	14349	70.5319
T0	Proliferating Macrophages	58	0.285096
T0	cDCs	376	1.84821
T2	Macrophages	94	20.4793
T2	Monocytes	80	17.4292
T2	Neutrophils IFIT3+	30	6.53595
T2	Neutrophils S100A8+	215	46.841
T2	Proliferating Macrophages	4	0.87146
T2	cDCs	36	7.84314
T6	Macrophages	337	19.2461
T6	Monocytes	223	12.7356
T6	Neutrophils IFIT3+	183	10.4512
T6	Neutrophils S100A8+	879	50.1999
T6	Proliferating Macrophages	16	0.913764
T6	cDCs	113	6.45346

## Sheet: sFig1G_Cell_proportions
group	celltype	Num	Prop
Ctrl	Epithelial cells	5057	5.7
Ctrl	stromal cells	4442	5
Ctrl	T lymphocytes	33003	37.3
Ctrl	B lymphocytes	33191	37.5
Ctrl	Myeloid cells	9237	10.4
Ctrl	Mast cells	3287	3.7
Ctrl	Glial cells	321	0.4
T0	Epithelial cells	4370	4.3
T0	stromal cells	5507	5.5
T0	T lymphocytes	28028	27.9
T0	B lymphocytes	37012	36.8
T0	Myeloid cells	22504	22.4
T0	Mast cells	2876	2.9
T0	Glial cells	176	0.2
T2	Epithelial cells	2306	13.2
T2	stromal cells	628	3.6
T2	T lymphocytes	8351	48
T2	B lymphocytes	4742	27.2
T2	Myeloid cells	1173	6.7
T2	Mast cells	201	1.2
T2	Glial cells	14	0.1
T6	Epithelial cells	3705	12.4
T6	stromal cells	1550	5.2
T6	T lymphocytes	11880	39.8
T6	B lymphocytes	9574	32.1
T6	Myeloid cells	2402	8.1
T6	Mast cells	616	2.1
T6	Glial cells	86	0.3
