# Supplementary material for: Reconstitution of T cell‐mediated immunity by umbilical cord‐derived mesenchymal stem cells in ulcerative colitis
Source: Clin Transl Med. 2025 Aug 21;15(8):e70452. doi: 10.1002/ctm2.70452 (PMC12371211; doi:10.1002/ctm2.70452)
Supplement: Supplementary file 5 — Supporting Information [file CTM2-15-e70452-s004.xlsx]

## Sheet: Epithelial cells
Description	pvalue	p.adjust	Group
antigen processing and presentation of peptide antigen	9.68476e-17	3.65019e-13	Enterocytes DUOX2+ CEACAM6+
MHC protein complex assembly	5.69693e-13	5.36793e-10	Enterocytes DUOX2+ CEACAM6+
positive regulation of cell adhesion	1.56826e-10	5.37343e-08	Enterocytes DUOX2+ CEACAM6+
response to interferon-gamma	4.08458e-06	0.000244362	Enterocytes DUOX2+ CEACAM6+
positive regulation of cytokine production	1.7718e-05	0.000804567	Enterocytes DUOX2+ CEACAM6+
response to oxidative stress	2.51235e-05	0.00107603	Enterocytes DUOX2+ CEACAM6+
positive regulation of epithelial cell migration	4.4372e-05	0.00160806	Enterocytes DUOX2+ CEACAM6+
hydrogen peroxide metabolic process	0.000131404	0.00383922	Enterocytes DUOX2+ CEACAM6+
regulation of I-kappaB kinase/NF-kappaB signaling	0.00129441	0.019253	Enterocytes DUOX2+ CEACAM6+
MHC protein complex assembly	7.11209e-14	1.26417e-11	Proliferating TA cells
antigen processing and presentation of peptide antigen	1.75285e-13	2.49256e-11	Proliferating TA cells
positive regulation of cell adhesion	5.71549e-08	3.12593e-06	Proliferating TA cells
response to interferon-gamma	3.90551e-06	0.000163342	Proliferating TA cells
cytokine-mediated signaling pathway	7.54993e-05	0.00202566	Proliferating TA cells
hydrogen peroxide metabolic process	0.000695972	0.00838706	Proliferating TA cells
reactive oxygen species biosynthetic process	0.000927912	0.0101499	Proliferating TA cells
antigen processing and presentation of peptide antigen	2.16212e-13	2.06397e-10	TA cells OLFM4+
MHC protein complex assembly	2.13475e-12	6.58451e-10	TA cells OLFM4+
response to interferon-gamma	4.38172e-09	8.68832e-07	TA cells OLFM4+
positive regulation of cell adhesion	1.10929e-08	1.8114e-06	TA cells OLFM4+
response to oxidative stress	9.93451e-06	0.000527612	TA cells OLFM4+
positive regulation of cytokine production	1.70748e-05	0.000831575	TA cells OLFM4+
response to hydrogen peroxide	0.00031604	0.0071912	TA cells OLFM4+
positive regulation of epithelial cell migration	0.00473557	0.0421344	TA cells OLFM4+
Description	pvalue	p.adjust	Group
Antigen processing and presentation	1.61088e-11	1.52768e-09	Enterocytes DUOX2+ CEACAM6+
Salmonella infection	1.79025e-11	1.52768e-09	Enterocytes DUOX2+ CEACAM6+
Pathogenic Escherichia coli infection	3.17625e-07	6.25477e-06	Enterocytes DUOX2+ CEACAM6+
Bacterial invasion of epithelial cells	8.35502e-07	1.52777e-05	Enterocytes DUOX2+ CEACAM6+
Cell adhesion molecules	2.11392e-05	0.000225485	Enterocytes DUOX2+ CEACAM6+
Inflammatory bowel disease	5.3892e-05	0.000475736	Enterocytes DUOX2+ CEACAM6+
NOD-like receptor signaling pathway	0.000139393	0.000991236	Enterocytes DUOX2+ CEACAM6+
Antigen processing and presentation	1.78039e-13	1.47773e-11	Proliferating TA cells
Cell adhesion molecules	2.31752e-10	2.40442e-09	Proliferating TA cells
Inflammatory bowel disease	3.94381e-09	2.7278e-08	Proliferating TA cells
Antigen processing and presentation	2.04055e-08	1.80589e-06	TA cells OLFM4+
Inflammatory bowel disease	5.44469e-08	2.1119e-06	TA cells OLFM4+
Cell adhesion molecules	9.2945e-05	0.000715273	TA cells OLFM4+
Salmonella infection	0.000151371	0.00103048	TA cells OLFM4+

## Sheet: Stromal cells
Description	pvalue	p.adjust	Group
cell-substrate adhesion	6.47171e-11	6.27109e-08	Endothelial cells PLVAP+ FLT1+
endothelial cell migration	1.77053e-08	6.86256e-06	Endothelial cells PLVAP+ FLT1+
cell-matrix adhesion	4.84837e-07	8.17056e-05	Endothelial cells PLVAP+ FLT1+
sprouting angiogenesis	5.13783e-05	0.00326463	Endothelial cells PLVAP+ FLT1+
positive regulation of I-kappaB kinase/NF-kappaB signaling	0.000833336	0.0181038	Endothelial cells PLVAP+ FLT1+
cell-substrate adhesion	3.53498e-13	6.35059e-10	Endothelial cells ACKR1+ IL33+
endothelial cell migration	1.93236e-11	1.73575e-08	Endothelial cells ACKR1+ IL33+
regulation of angiogenesis	2.64531e-11	1.90092e-08	Endothelial cells ACKR1+ IL33+
cell-matrix adhesion	1.94101e-09	6.97405e-07	Endothelial cells ACKR1+ IL33+
positive regulation of inflammatory response	1.86146e-05	0.00101337	Endothelial cells ACKR1+ IL33+
extracellular matrix organization	2.60177e-10	2.83831e-07	Fibroblasts ADAMDEC1+ CCL11+
wound healing	2.41227e-07	8.46709e-05	Fibroblasts ADAMDEC1+ CCL11+
regulation of cellular response to growth factor stimulus	5.51532e-06	0.000737477	Fibroblasts ADAMDEC1+ CCL11+
collagen fibril organization	0.000120158	0.00624821	Fibroblasts ADAMDEC1+ CCL11+
cell-substrate adhesion	0.00014977	0.00747909	Fibroblasts ADAMDEC1+ CCL11+
extracellular matrix organization	4.76232e-16	8.36054e-13	Fibroblasts F3+ POSTN+
cell-substrate adhesion	1.70085e-11	1.66811e-08	Fibroblasts F3+ POSTN+
wound healing	3.3556e-11	2.6328e-08	Fibroblasts F3+ POSTN+
collagen fibril organization	2.18048e-06	0.000267313	Fibroblasts F3+ POSTN+
regulation of cellular response to growth factor stimulus	8.06071e-05	0.00349404	Fibroblasts F3+ POSTN+
extracellular matrix organization	2.32368e-18	2.04855e-15	Fibroblasts SFRP2+ GREM1+
collagen fibril organization	9.35063e-09	5.08674e-06	Fibroblasts SFRP2+ GREM1+
cell-substrate adhesion	5.7983e-07	0.000126171	Fibroblasts SFRP2+ GREM1+
wound healing	0.000103783	0.0090333	Fibroblasts SFRP2+ GREM1+
cellular response to fibroblast growth factor stimulus	0.000146232	0.0109725	Fibroblasts SFRP2+ GREM1+

## Sheet: T  cells
Description	pvalue	p.adjust	Group
lymphocyte mediated immunity	2.00321e-08	1.57252e-05	T cells CD8+ GZMK+
MHC class II protein complex assembly	4.14552e-07	8.13558e-05	T cells CD8+ GZMK+
leukocyte mediated cytotoxicity	5.2192e-06	0.000409956	T cells CD8+ GZMK+
cell killing	2.69856e-05	0.0014021	T cells CD8+ GZMK+
regulation of T cell activation	0.000235753	0.00740265	T cells CD8+ GZMK+
regulation of leukocyte cell-cell adhesion	0.000255486	0.0077137	T cells CD8+ GZMK+
cytolysis	0.000425651	0.0104417	T cells CD8+ GZMK+
positive regulation of defense response	0.00224004	0.0355318	T cells CD8+ GZMK+
lymphocyte mediated immunity	7.43719e-09	2.01918e-06	T cells CD8+ GZMK-
MHC class II protein complex assembly	2.84793e-07	1.76927e-05	T cells CD8+ GZMK-
cytolysis	2.50151e-06	7.87975e-05	T cells CD8+ GZMK-
regulation of leukocyte cell-cell adhesion	6.70758e-06	0.000192081	T cells CD8+ GZMK-
interferon-gamma production	0.000110254	0.00167707	T cells CD8+ GZMK-
regulation of T cell activation	0.000144169	0.00197449	T cells CD8+ GZMK-
leukocyte mediated cytotoxicity	0.000149083	0.00199835	T cells CD8+ GZMK-
cell killing	0.000506708	0.00506708	T cells CD8+ GZMK-
positive regulation of cytokine production	6.84726e-10	6.56653e-07	TRM CD8+
regulation of T cell activation	2.50747e-09	1.60311e-06	TRM CD8+
regulation of leukocyte cell-cell adhesion	4.33213e-08	1.42892e-05	TRM CD8+
lymphocyte mediated immunity	6.35216e-08	1.52293e-05	TRM CD8+
cell killing	7.24164e-08	1.54327e-05	TRM CD8+
leukocyte mediated cytotoxicity	1.6612e-06	0.000132369	TRM CD8+
positive regulation of interleukin-1 production	2.34353e-06	0.00017288	TRM CD8+
positive regulation of tumor necrosis factor production	1.27766e-05	0.000677709	TRM CD8+
positive regulation of defense response	1.6281e-05	0.000800689	TRM CD8+
inflammatory response to antigenic stimulus	6.58239e-05	0.00229546	TRM CD8+
cytolysis	0.000112002	0.00325486	TRM CD8+
interleukin-6 production	0.000121908	0.00334027	TRM CD8+
MHC class II protein complex assembly	0.000990235	0.0105515	TRM CD8+
interferon-gamma production	0.0043608	0.0267221	TRM CD8+
leukocyte mediated immunity	2.7107e-08	3.38108e-05	γδT cells
leukocyte mediated cytotoxicity	7.27491e-06	0.0012817	γδT cells
positive regulation of cytokine production involved in immune response	1.21632e-05	0.0012817	γδT cells
cell killing	5.40885e-05	0.00350743	γδT cells
positive regulation of lymphocyte activation	0.000127234	0.00472542	γδT cells
leukocyte cell-cell adhesion	0.0012398	0.0168932	γδT cells
cytolysis	0.002226	0.0251882	γδT cells
leukocyte mediated immunity	3.61584e-16	8.67078e-13	ILC1
leukocyte cell-cell adhesion	2.15283e-14	2.58124e-11	ILC1
positive regulation of cell activation	2.20055e-13	8.79486e-11	ILC1
cell killing	7.14326e-10	6.11769e-08	ILC1
positive regulation of cytokine production	8.16773e-09	4.25787e-07	ILC1
cytolysis	0.000776329	0.00724373	ILC1
growth hormone receptor signaling pathway	0.000171418	0.021431	Naive T CD4+
receptor signaling pathway via JAK-STAT	0.000377544	0.021431	Naive T CD4+
cytokine-mediated signaling pathway	0.000570333	0.026271	Naive T CD4+
T cell differentiation	0.00125407	0.0342999	Naive T CD4+
T-helper cell differentiation	0.00142253	0.0369333	Naive T CD4+
oxidative phosphorylation	5.39e-14	1.62347e-10	T follicular helper
aerobic respiration	4.06044e-13	4.07668e-10	T follicular helper
mitochondrial ATP synthesis coupled proton transport	4.11324e-07	0.000129736	T follicular helper
T cell activation	7.42232e-07	0.000186869	T follicular helper
ATP synthesis coupled electron transport	1.33986e-06	0.000269043	T follicular helper
positive regulation of I-kappaB kinase/NF-kappaB signaling	3.89585e-06	0.000617595	T follicular helper
lymphocyte differentiation	1.6643e-05	0.00168531	T follicular helper
positive regulation of cytokine production	0.000159689	0.00751535	T follicular helper
T cell activation	6.13301e-08	6.02875e-05	Th17
positive regulation of cell adhesion	5.8234e-06	0.00114488	Th17
regulation of T cell proliferation	8.40142e-06	0.00137643	Th17
T cell differentiation	5.94705e-05	0.00404052	Th17
cytokine-mediated signaling pathway	0.000107134	0.00526564	Th17
positive regulation of cytokine production	2.50417e-06	0.00266945	Tregs
positive regulation of interferon-gamma production	0.000133045	0.0177282	Tregs
regulation of inflammatory response	0.000167027	0.0178051	Tregs

## Sheet: B cells
Description	pvalue	p.adjust	Group
regulation of B cell activation	8.40119e-06	0.00647732	Plasma lgA+ IGKC+
humoral immune response	8.01292e-05	0.0246044	Plasma lgA+ IGKC+
defense response to bacterium	0.000127649	0.0246044	Plasma lgA+ IGKC+
antigen receptor-mediated signaling pathway	0.000366458	0.0319511	Plasma lgA+ IGKC+
phagocytosis, recognition	0.000393956	0.0319511	Plasma lgA+ IGKC+
regulation of B cell activation	1.1897e-06	0.000579323	Plasma lgA+ IGLC2+
humoral immune response	2.43413e-06	0.000579323	Plasma lgA+ IGLC2+
antigen receptor-mediated signaling pathway	4.2655e-06	0.000725135	Plasma lgA+ IGLC2+
phagocytosis, recognition	8.3695e-06	0.00124496	Plasma lgA+ IGLC2+
defense response to bacterium	4.87699e-05	0.00200137	Plasma lgA+ IGLC2+
interleukin-6 production	0.00113271	0.0345622	Plasma lgA+ IGLC2+
regulation of B cell activation	1.27183e-07	9.95842e-05	Clonal Plasma_01
phagocytosis, recognition	1.71492e-06	0.000447594	Clonal Plasma_01
humoral immune response	3.0019e-06	0.000461027	Clonal Plasma_01
antigen receptor-mediated signaling pathway	0.000117967	0.00369474	Clonal Plasma_01
defense response to bacterium	0.000670713	0.0150048	Clonal Plasma_01
regulation of B cell activation	6.01933e-10	3.18422e-07	Clonal Plasma_02
phagocytosis, recognition	4.30533e-08	3.79587e-06	Clonal Plasma_02
antigen receptor-mediated signaling pathway	3.33325e-06	9.28046e-05	Clonal Plasma_02
humoral immune response	1.28987e-05	0.000296669	Clonal Plasma_02
defense response to bacterium	2.0791e-05	0.000439938	Clonal Plasma_02
response to interferon-alpha	0.000202545	0.00345634	Clonal Plasma_02
B cell activation	5.4327e-08	9.93446e-06	GC B cells
antigen receptor-mediated signaling pathway	1.13324e-06	8.17725e-05	GC B cells
B cell differentiation	1.72496e-05	0.000622347	GC B cells
regulation of I-kappaB kinase/NF-kappaB signaling	0.000254639	0.00646499	GC B cells
response to interferon-gamma	0.000302801	0.00715782	GC B cells
pattern recognition receptor signaling pathway	0.00064182	0.011891	GC B cells
humoral immune response	0.00076575	0.0136343	GC B cells
aerobic respiration	6.51733e-23	8.74978e-20	Proliferating B cells
oxidative phosphorylation	1.18001e-22	8.74978e-20	Proliferating B cells
aerobic electron transport chain	3.42251e-20	7.25084e-18	Proliferating B cells
ribonucleoprotein complex assembly	3.84602e-05	0.00203702	Proliferating B cells
response to oxidative stress	4.92117e-05	0.0024327	Proliferating B cells
mitochondrial transport	0.000105329	0.00503881	Proliferating B cells

## Sheet: Myeloid cells
Description	pvalue	p.adjust	Group
response to molecule of bacterial origin	1.9257e-21	5.18125e-18	Neutrophils S100A8+
myeloid leukocyte activation	2.70491e-21	5.18125e-18	Neutrophils S100A8+
positive regulation of cytokine production	1.68762e-18	1.61631e-15	Neutrophils S100A8+
regulation of inflammatory response	6.22445e-17	3.97431e-14	Neutrophils S100A8+
cytokine-mediated signaling pathway	1.08678e-16	5.94781e-14	Neutrophils S100A8+
positive regulation of defense response	1.0858e-14	3.46641e-12	Neutrophils S100A8+
neutrophil migration	2.66507e-13	6.38118e-11	Neutrophils S100A8+
leukocyte chemotaxis	4.72856e-12	8.03295e-10	Neutrophils S100A8+
pattern recognition receptor signaling pathway	1.13057e-11	1.66585e-09	Neutrophils S100A8+
phagocytosis	2.35603e-10	2.9116e-08	Neutrophils S100A8+
toll-like receptor signaling pathway	3.40655e-10	3.95469e-08	Neutrophils S100A8+
tumor necrosis factor production	1.78748e-09	1.71196e-07	Neutrophils S100A8+
positive regulation of cell adhesion	2.07828e-09	1.89569e-07	Neutrophils S100A8+
response to interferon-gamma	2.96121e-09	2.46617e-07	Neutrophils S100A8+
positive regulation of chemokine production	7.38495e-09	5.14395e-07	Neutrophils S100A8+
positive regulation of immune effector process	1.51935e-08	9.38813e-07	Neutrophils S100A8+
positive regulation of interleukin-8 production	2.41348e-08	1.40092e-06	Neutrophils S100A8+
I-kappaB kinase/NF-kappaB signaling	4.49851e-08	2.39358e-06	Neutrophils S100A8+
interleukin-1 production	5.95939e-08	3.004e-06	Neutrophils S100A8+
interleukin-6 production	1.78056e-07	7.84059e-06	Neutrophils S100A8+
interleukin-2 production	3.14215e-07	1.21592e-05	Neutrophils S100A8+
stress-activated MAPK cascade	1.43443e-05	0.000292304	Neutrophils S100A8+
leukocyte mediated cytotoxicity	1.6332e-05	0.000315999	Neutrophils S100A8+
positive regulation of type I interferon production	2.32252e-05	0.000424285	Neutrophils S100A8+
cellular response to oxidative stress	0.00130333	0.0112456	Neutrophils S100A8+
cytokine-mediated signaling pathway	3.94531e-19	1.05932e-15	Neutrophils IFIT3+
positive regulation of defense response	4.39148e-15	2.94778e-12	Neutrophils IFIT3+
response to molecule of bacterial origin	8.76986e-15	4.70941e-12	Neutrophils IFIT3+
response to interferon-gamma	3.05223e-13	1.0244e-10	Neutrophils IFIT3+
positive regulation of cytokine production	1.32169e-11	3.22613e-09	Neutrophils IFIT3+
regulation of inflammatory response	2.23968e-11	4.62579e-09	Neutrophils IFIT3+
leukocyte chemotaxis	3.37061e-11	5.6563e-09	Neutrophils IFIT3+
neutrophil migration	2.96901e-09	2.74889e-07	Neutrophils IFIT3+
interleukin-1 production	4.94766e-09	4.02559e-07	Neutrophils IFIT3+
I-kappaB kinase/NF-kappaB signaling	5.55502e-09	4.38683e-07	Neutrophils IFIT3+
myeloid leukocyte activation	2.15071e-08	1.40845e-06	Neutrophils IFIT3+
pattern recognition receptor signaling pathway	1.06971e-07	5.31885e-06	Neutrophils IFIT3+
toll-like receptor signaling pathway	4.47928e-07	2.00448e-05	Neutrophils IFIT3+
phagocytosis	8.99335e-07	3.55105e-05	Neutrophils IFIT3+
positive regulation of immune effector process	2.38414e-06	7.5878e-05	Neutrophils IFIT3+
positive regulation of type I interferon production	5.87891e-06	0.000157849	Neutrophils IFIT3+
positive regulation of cell adhesion	8.45961e-06	0.000218404	Neutrophils IFIT3+
interleukin-2 production	8.70329e-06	0.000220456	Neutrophils IFIT3+
tumor necrosis factor production	1.25365e-05	0.000295723	Neutrophils IFIT3+
positive regulation of interleukin-8 production	0.000121832	0.00182748	Neutrophils IFIT3+
positive regulation of chemokine production	0.000231739	0.00298468	Neutrophils IFIT3+
interleukin-6 production	0.00031604	0.00368942	Neutrophils IFIT3+
receptor signaling pathway via JAK-STAT	0.000378585	0.00431765	Neutrophils IFIT3+
stress-activated MAPK cascade	0.00273546	0.0206893	Neutrophils IFIT3+
leukocyte mediated cytotoxicity	0.00288333	0.0215048	Neutrophils IFIT3+
positive regulation of cytokine production	9.47162e-21	3.09534e-17	Monocytes
response to molecule of bacterial origin	9.92461e-20	1.25315e-16	Monocytes
cytokine-mediated signaling pathway	6.47592e-18	4.90616e-15	Monocytes
response to interferon-gamma	2.33298e-14	8.83733e-12	Monocytes
regulation of inflammatory response	1.39077e-13	3.60349e-11	Monocytes
positive regulation of defense response	1.59225e-12	3.76965e-10	Monocytes
myeloid leukocyte activation	1.10605e-11	2.20511e-09	Monocytes
pattern recognition receptor signaling pathway	8.86679e-11	1.11958e-08	Monocytes
positive regulation of cell adhesion	9.25812e-11	1.13128e-08	Monocytes
toll-like receptor signaling pathway	5.24712e-10	4.84783e-08	Monocytes
phagocytosis	5.66806e-10	5.0121e-08	Monocytes
leukocyte chemotaxis	7.90411e-09	5.25276e-07	Monocytes
interleukin-1 production	1.10122e-08	7.07021e-07	Monocytes
I-kappaB kinase/NF-kappaB signaling	2.65015e-08	1.47629e-06	Monocytes
interleukin-6 production	3.02972e-08	1.59397e-06	Monocytes
interleukin-2 production	1.24608e-06	3.02574e-05	Monocytes
positive regulation of chemokine production	3.54937e-06	7.17066e-05	Monocytes
neutrophil migration	4.04815e-06	8.11343e-05	Monocytes
tumor necrosis factor production	4.11343e-06	8.15795e-05	Monocytes
leukocyte mediated cytotoxicity	4.68662e-06	9.2463e-05	Monocytes
positive regulation of type I interferon production	9.22716e-06	0.000164096	Monocytes
response to hypoxia	1.12066e-05	0.000194727	Monocytes
positive regulation of immune effector process	1.17951e-05	0.00020313	Monocytes
positive regulation of interleukin-8 production	1.44473e-05	0.000238051	Monocytes
leukocyte mediated immunity	3.30853e-10	2.13171e-07	Macrophages
response to molecule of bacterial origin	4.88086e-10	2.13171e-07	Macrophages
cytokine-mediated signaling pathway	1.02351e-07	1.91128e-05	Macrophages
response to interferon-gamma	1.775e-07	2.21614e-05	Macrophages
antigen processing and presentation	6.60797e-07	5.01918e-05	Macrophages
leukocyte mediated cytotoxicity	1.6612e-06	9.06913e-05	Macrophages
positive regulation of defense response	0.000159861	0.00340582	Macrophages
positive regulation of cytokine production	0.00041408	0.00607898	Macrophages
neutrophil migration	0.000452726	0.00631814	Macrophages
leukocyte chemotaxis	0.00056515	0.00705227	Macrophages
regulation of inflammatory response	0.00091291	0.0102234	Macrophages
positive regulation of cell adhesion	0.00172244	0.0157538	Macrophages
phagocytosis	0.00207058	0.0181774	Macrophages
myeloid leukocyte activation	0.00415488	0.0301186	Macrophages
positive regulation of immune effector process	0.0050001	0.0345564	Macrophages
